# Supplementary material for: Genetic analysis using next-generation sequencing and multiplex ligation probe amplification in Chinese aniridia patients
Source: Orphanet J Rare Dis. 2024 Oct 24;19:394. doi: 10.1186/s13023-024-03388-3 (PMC11515619; doi:10.1186/s13023-024-03388-3)
Supplement: Supplementary file 1 — Supplementary Material 1 [file 13023_2024_3388_MOESM1_ESM.xlsx]

## Sheet: 工作表1
Supplement 1 Clinical findings and genetic test results for 60 patients in this study
Patient No.	Inheritence	Gender	Age	Clinical diagnosis	Foveal hypoplasia/Grading based on OCT**	Other features	BCVA (LogMAR)(OD/OS)	IOP (mmHg)	Axial length (mm)	Genetic test result	Nucleotide variants	Amino acid change	ACMG
1	S	female	34ys	congenital aniridia	yes	cataracts	2.9/2.2	ND	22.76/22.01	PAX6 mutation	c.49_61del	Asn17Cysfs*10	LP
2	S	male	11ys	congenital aniridia	yes	cataracts	ND	ND	20.92/19.61	PAX6 mutation	c.1154delC	p.Pro385Glnfs*140	LP
3	F	female	15ys	congenital aniridia	yes	cataracts, nystagmus, lens subluxation	2.9/2.2	19/20	19.33/19.51	PAX6 mutation	c.607C>T	p.Arg203Ter	P
3-2	F, mother of No.3	female	42ys	congenital aniridia	yes	cataracts	ND	ND	ND	PAX6 mutation	c.607C>T	p.Arg203Ter	P
4	F	female	23ys	congenital aniridia	yes	cataracts, glaucoma	2.7/-2.903	44/46	24.80/-	FSHB, DCDC1, ELP4 deletion	-	-	LP
4-2	F, father of No.4	male	48ys	congenital iridocoloboma	yes	cataracts, hyperpresbyopia	ND	16/14	23.67/25.35	FSHB, DCDC1, ELP4 deletion	-	-	LP
5	S	male	15ys	congenital aniridia	yes	glaucoma	1.3/1.3	46/35	30.45/27.91	PAX6, FSHB, DCDC1, ELP4, RCN1, WT1, HIPK3, LMO2, CD44 deletion	-	-	P
6	S	male	10ys	congenital aniridia	yes	cataracts	ND	12/14	ND	PAX6 mutation	c.718C>T	p.Arg240Ter	P
7	S	female	6ys	congenital aniridia	ND	nystagmus	ND	14/14	ND	PAX6, BDNF, FSHB, DCDC1, ELP4, RCN1, WT1, HIPK3, LMO2, CD44 deletion	-	-	P
8	S	male	38ys	congenital aniridia	yes	cataracts, glaucoma	-3.505/1.0	43/16	28.96/26.58	PAX6 deletion	-	-	P
9	S	male	4ys	congenital aniridia	yes	glaucoma, nephroblastoma	ND	37/41	28.95/24.78	PAX6, FSHB, DCDC1, ELP4, RCN1, WT1, HIPK3, LMO2, CD44 deletion	-	-	P
10	S	male	22ys	congenital aniridia	yes/Grade 4/4	cataracts, glaucoma, nystagmus	1.1/1.0	47/36	24.36/23.62	PAX6 mutation	c.590C>G	p.Ser197Ter	LP
11	S	male	8ys	congenital aniridia	ND	cataracts, glaucoma	ND	16/27	25.16/25.87	PAX6 mutation	c.718C>T	p.Arg240Ter	P
12	S	female	2ys	congenital aniridia	ND	glaucoma, nystagmus	ND	29/35	22.72/21.59	PAX6 mutation	c.140A>T	p.Gln47Leu	LP
13	S	male	6mos	congenital aniridia	ND	glaucoma, nystagmus	ND	16/27	20.12/21.24	PAX6 mutation	c.468G>A c.357+2insATAACA	p.W156Xp.Trp156Ter -	P LP
14	S	male	2ys	congenital aniridia	ND	nystagmus	ND	ND	ND	PAX6 mutation	c.356delG	p.Ser119Thrfs*5	LP
15	S	male	12ys	congenital aniridia	yes	glaucoma, nystagmus	1.2/1.7	26/12	23.33/24.08	PAX6 mutation	c.683-2A>G	-	LP
16	S	male	1ys	congenital aniridia	ND	glaucoma, nystagmus	ND	30.4/30	24.38/26.56	PAX6, BDNF, FSHB, DCDC1, ELP4, RCN1, WT1, HIPK3, LMO2 deletion	-	-	P
17	S	male	2ys	congenital aniridia	yes	glaucoma, nystagmus	ND	21/35	20.60/35.80	PAX6 mutation	c.520C>T	p.Gln174Ter	P
18	S	male	6ys	congenital aniridia	yes/Grade 4/4	cataracts, hyperpresbyopia	1.3/1.3	11/11	22.89/22.71	PAX6 exon4-13 deletion	-	-	LP
19	S	male	8ys	congenital aniridia	yes/Grade 4/ND	cataracts, glaucoma	ND	26/32	26.56/25.81	PAX6 mutation	c.102_103del	p.His34Glnfs*21	LP
20*	F	female	27ys	congenital aniridia	yes/Grade 3/4	cataracts, glaucoma	0.6/1.3	45.5/46	23.50/24.78	PAX6 exon8-13 deletion	-	-	LP
21	F	male	8ys	congenital aniridia	yes	cataracts, glaucoma	1.0/2.0	18/38	ND	PAX6 mutation	c.300G>A	p.Trp100Ter	P
21-2	F, father of No.21	male	43ys	congenital aniridia	yes	cataracts	ND	15.6/16.6	ND	PAX6 mutation	c.300G>A	p.Trp100Ter	P
22	S	male	3ys	congenital aniridia	yes/Grade 4/4	cataracts, hyperpresbyopia	ND	12.9/15.3	ND	PAX6 mutation	c.531C>A	p.Cys177Ter	LP
23	F	male	7ys	congenital aniridia	yes/Grade 4/4	cataracts	1.05/1.05	18.0/18.5	ND	PAX6 mutation	c.812_813del	p.Leu271Glnfs*12	P
23-2	F, mother of No.23	female	27ys	congenital aniridia	yes/Grade 3/3	cataracts	0.7/0.8	21.9/16.1	ND	PAX6 mutation	c.812_813del	p.Leu271Glnfs*12	P
24	S	male	12ys	congenital aniridia	yes	cataracts, glaucoma, left eye lens subluxation	ND	13/24	ND	PAX6 mutation	c.468G>A	p.Trp156Ter	P
25	S	female	32ys	congenital aniridia	yes	cataracts	ND	ND	ND	PAX6 mutation	c.781dupC	p.Arg261Profs*23	LP
26	S	male	10mos	congenital aniridia	ND	ND	ND	ND	18.3/18.0	PAX6 mutation	c.808A>T	p.Lys270Ter	LP
27	F	male	18ys	congenital aniridia	ND	cataracts	ND	ND	ND	PAX6 deletion	-	-	P
27-2	F, mother of No.27	female	40ys	congenital aniridia	yes/Grade 4/3	cataracts, glaucoma	-3.505/2.9	48.6/21.8	ND	PAX6 deletion	-	-	P
28	S	female	2ys	congenital aniridia	yes	nystagmus	ND	ND	19.05/19.59	PAX6 mutation	c.28C>T	p.Gln10Ter	P
29	F	male	25ys	congenital aniridia	yes/Grade ND/4	cataracts, glaucoma, nystagmus	-3.505/1.0	ND	-/25.63	PAX6 mutation	c.307C>T	p.Arg103Ter	P
29-2	F, father of No.29	male	49ys	congenital aniridia	yes	cataracts	1.4/1.0	29.6/26.8	ND	PAX6 mutation	c.307C>T	p.Arg103Ter	P
30	S	female	5ys	congenital iridocoloboma	yes/Grade 3/3	nystagmus	1.0/1.0	13.3/15.8	ND	PAX6 mutation	c.94C>G	p.Leu32Val	VUS
31	S	male	2ys	congenital aniridia	ND	cataracts, nephroblastoma	ND	ND	ND	PAX6, BDNF, FSHB, DCDC1, ELP4, RCN1, WT1, HIPK3, LMO2, CD44 deletion	-	-	P
32	S	male	5mos	congenital aniridia	ND	cataracts	ND	25/24	ND	PAX6 mutation	c.718C>T	p.Arg240Ter	P
33	S	male	2ys	congenital aniridia	ND	ND	ND	ND	ND	PAX6 mutation	c.308delG	p.Arg103Glnfs*21	P
34	S	male	4mos	congenital aniridia	ND	cataracts	ND	ND	ND	PAX6 mutation	c.802G>T	p.Glu268Ter	LP
35	S	female	4mos	congenital aniridia	ND	left external ear dysplasia	ND	ND	ND	PAX6, SLC6A5, ANO5, LGR4, ELP4 deletion	-	-	P
36	S	male	1ys	congenital aniridia	ND	glaucoma	ND	31/32	21.20/22.86	FOXC1 deletion	-	-	P
37	S	female	1ys	congenital aniridia	ND	nystagmus	ND	ND	ND	PAX6 mutation	c.1268A>T	p.Ter423Leu	P
38	S	male	4mos	congenital aniridia	ND	ND	ND	15/12	20.8/21.1	PAX6 mutation	c.949C>T	p.Arg317Ter	LP
39	S	female	5mos	congenital aniridia	ND	nystagmus	ND	17.9/18.4	20.14/20.54	No positive result	-	-
40	S	female	10ys	congenital aniridia	ND	ND	0.3/0.3	ND	ND	PAX6 mutation	c.34G>C	p.Gly12Arg	LP
41	S	female	21ys	congenital aniridia	yes/Grade 1b/1b	catarcts, nystagmus	1.0/1.0	45.3/43.3	25.09/24.85	FOXC1 deletion	-	-	P
42	F	male	7mos	congenital aniridia	ND	glaucoma, corneal opacity	ND	ND	ND	PAX6 mutation	c.765+1G>T	-	LP
42-2	F, mother of No.42	female	27ys	congenital aniridia	yes	cataract	1.4/1.5	ND	21.5/-	PAX6 mutation	c.765+1G>T	-	LP
43	S	male	6ys	congenital aniridia	yes/Grade 3/3	cataracts, glaucoma, nystagmus	1.3/1.0	12/20.2	22.77/23.58	PAX6, ELP4 deletion	-	-	P
44	S	male	21ys	congenital aniridia	yes/Grade 2/3	cataracts, glaucoma, nystagmus, microcornea in the left eye	1.0/-3.505	22.5/51	22.3/25.6	BCOR mutation	c.4262G>A	p.Arg1421His	VUS
45	S	male	2ys	congenital aniridia	ND	ND	ND	ND	ND	PAX6 mutation	c.183C>G	p.Tyr61Ter	P
46	F	female	45ys	congenital aniridia	yes/Grade 4/4	cataracts, left eye lens subluxation	1.3/1.3	14.5/15.6	21.44/22.18	PAX6 mutation	c.307C>T	p.Arg103Ter	P
46-2	F, father of No.46	male	80ys	congenital aniridia	ND	cataracts	ND	17/16	ND	PAX6 mutation	c.307C>T	p.Arg103Ter	P
47	S	male	1ys	congenital aniridia	yes	ND	ND	ND	ND	PAX6 mutation	c.765G>T	p.Gln255His	VUS
48	S	female	9mos	congenital aniridia	ND	ND	ND	ND	ND	PAX6 mutation	c.65-66insTGCC	p.Asp23Alafs*34	LP
49	S	male	4ys	congenital aniridia	ND	ND	ND	ND	ND	PAX6 mutation	c.889C>T	p.Gln297Ter	LP
50	F	female	25ys	congenital aniridia	ND	cataracts, glaucoma, diabetes	-3.505/2.9	40/14	ND	PAX6 mutation	c.485G>A	p.Trp162Ter	P
50-2	F, mother of No.50	female	60ys	congenital aniridia	ND	cataracts, diabetes	ND	ND	ND	PAX6 mutation	c.485G>A	p.Trp162Ter	P
51	S	male	14ys	congenital aniridia	yes/Grade 3/3	cataracts, glaucoma, nystagmus	1.4/1.3	40.9/14.8	27.57/24.59	PAX6 mutation	c.781C>T	p.Arg261Ter	LP
Abbreviations: BCVA, best-corrected visual acuity; OD, right eye; OS, left eye; IOP, intraocular pressure; S, sporadic; ys, years; mos, months; FC, fingers counting; BE, before eyes; ND: no data; F, familial; HM, hand movements; NLP, no perception of light. ACMG, classification of variants according to American College of Medical Genetics; P, pathogenic; LP, likely pathogenic; VUS, variants of un…
