# Supplementary material for: Genetic analysis using next-generation sequencing and multiplex ligation probe amplification in Chinese aniridia patients
Source: Orphanet J Rare Dis. 2024 Oct 24;19:394. doi: 10.1186/s13023-024-03388-3 (PMC11515619; doi:10.1186/s13023-024-03388-3)
Supplement: Supplementary file 2 — Supplementary Material 2 [file 13023_2024_3388_MOESM2_ESM.xlsx]

## Sheet: Sheet1
Supplement 2. 289 genes involved in common inherited eye diseases
PEX10	PEX14	UBIAD1	MFN2	EPHA2	COL8A2	COL9A2	FOXE3
TACSTD2	FOXD3	COL11A1	GSTM1	NOTCH2	PEX11B	GJA8	ADAMTSL4
PEX19	TMCO1	MYOC	IARS2	RAB3GAP2	GNPAT	PXDN	CYP1B1
PNPT1	PEX13	ANTXR1	RAB3GAP1	ZEB2	AGPS	NDUFS1	CRYGD
CRYGC	CRYGB	CRYGA	PIKFYVE	CRYBA2	ABCB6	PAX3	COL4A4
COL4A3	PRSS56	KCNJ13	BTD	RARB	GLB1	FYCO1	LAMB2
MYLK	BFSP2	SLC33A1	DNAJC19	SOX2	CRYGS	P3H2	OPA1
IDUA	WFS1	HMX1	SRD5A3	SLC4A4	CISD2	PITX2	PRDM5
MAB21L2	MSMO1	TENM3	CYP4V2	LIFR	VCAN	NR2F1	SLC25A46
WDR36	FBN2	NEUROG1	TGFBI	EGR1	SIL1	SH3PXD2B	FOXF2
FOXC1	TFAP2A	GCNT2	ATXN1	COL11A2	LEMD2	PEX6	COL9A1
RTN4IP1	GJA1	PEX7	TNFAIP3	PEX3	ESR1	FAM126A	GUSB
SEMA3E	PEX1	COL1A2	CAV2	CAV1	TSPAN12	AASS	AGK
ASB10	SHH	CLU	WRN	HGSNAT	SNAI2	CHD7	ASPH
EYA1	TMEM70	ZFHX4	PEX2	GDF6	RECQL4	GLIS3	CDKN2B
TEK	GALT	GBA2	TRPM3	MIR204	GNAQ	AUH	PTCH1
TDRD7	COL15A1	ABCA1	GSN	LMX1B	ADAMTSL2	OPTN	VIM
RAB18	ZEB1	RET	ERCC6	ATOH7	SLC16A12	RBP4	PAX2
PITX3	COL17A1	VAX1	FGFR2	SBF2	LGR4	ELP4	PAX6
TRIM44	PEX16	SLC39A13	BEST1	B4GAT1	DHCR7	CLPB	TMEM126A
YAP1	CRYAB	APOA1	MFRP	C12orf57	PEX5	GDF3	COL2A1
KRT3	SUOX	MIP	TMEM5	TBK1	EPYC	KERA	LUM
DCN	C12orf65	GJA3	B3GLCT	ITM2B	EDNRB	COL4A1	SALL2
BMP4	OTX2	SIX6	SIX1	RDH11	SMOC1	VSX2	LTBP2
SORD	FBN1	SMAD3	LOXL1	STRA6	MIR184	AGBL1	POLG
ADAMTS17	ALDH1A3	GNPTG	GFER	TMEM114	NOD2	SALL1	MMP2
CETP	HSF4	LCAT	CHST6	ADAMTS18	MAF	SLC38A8	FOXC2
ZNF469	GALNS	SPG7	GEMIN4	GAS7	CRYBA1	TMEM98	UNC45B
PEX12	KRT12	SOX9	GALK1	AFG3L2	EPG5	LOXHD1	SMAD7
TCF4	RAX	PIGN	TMX3	CTDP1	MCOLN1	ADAMTS10	OLFM2
LDLR	CPAMD8	SIPA1L3	ERCC2	OPA3	FTL	NTF4	LIM2
TBC1D20	SLC4A11	JAG1	BFSP1	OVOL2	VSX1	ABHD12	CHMP4B
BMP7	EDN3	CBS	CRYAA	AIRE	COL18A1	LSS	PEX26
TBX1	GSTT1	CRYBB3	CRYBB2	CRYBB1	CRYBA4	SOX10	ACO2
STS	HCCS	NHS	BCOR	CASK	NDP	NDUFB11	COX7B
PRPS1	COL4A5	CHRDL1	OCRL	HMGB3	NAA10	FLNA	IKBKG
CDKN2B-AS1
